# Supplementary material for: Effects of Tail Vegetable Fermented Feed on the Growth and Rumen Microbiota of Lambs
Source: Animals (Basel). 2024 Jan 18;14(2):303. doi: 10.3390/ani14020303 (PMC10812633; doi:10.3390/ani14020303)
Supplement: Supplementary file 1 [file animals-14-00303-s001.zip]

Archive with 1 entries (1 files):
- animals-2778878-supplementary.pdf
